# Supplementary material for: Integrating Clinical, Functional, and Patient-Reported Outcomes in Haemophilia Care: A Delphi-Based Consensus on a New Monitoring Tool
Source: J Clin Med. 2026 Mar 26;15(7):2533. doi: 10.3390/jcm15072533 (PMC13073016; doi:10.3390/jcm15072533)
Supplement: Supplementary file 1 [file jcm-15-02533-s001.zip]

Archive with 3 entries (3 files):
- Supplementary_Material_S1.pdf
- Supplementary_Material_S2.pdf
- Supplementary_Material_S3.pdf
